# Supplementary material for: MicroRNA 630 Represses NANOG Expression through Transcriptional and Post-Transcriptional Regulation in Human Embryonal Carcinoma Cells
Source: Int J Mol Sci. 2021 Dec 21;23(1):46. doi: 10.3390/ijms23010046 (PMC8744645; doi:10.3390/ijms23010046)
Supplement: Supplementary file 1 [file ijms-23-00046-s001.zip]

Archive with 1 entries (1 files):
- ijms-1473659-supplementary.pdf
